# Supplementary material for: Structure and Population of Complex Ionic Species in FeCl2 Aqueous Solution by X-ray Absorption Spectroscopy
Source: Molecules. 2022 Jan 19;27(3):642. doi: 10.3390/molecules27030642 (PMC8839570; doi:10.3390/molecules27030642)
Supplement: Supplementary file 1 [file molecules-27-00642-s001.zip]

Archive with 1 entries (1 files):
- molecules-1535557-SI.pdf
